# Supplementary material for: Altered environment and risk of malaria outbreak in South Andaman, Andaman & Nicobar Islands, India affected by tsunami disaster
Source: Malar J. 2005 Jul 20;4:32. doi: 10.1186/1475-2875-4-32 (PMC1188070; doi:10.1186/1475-2875-4-32)
Supplement: Additional File 1 — This file is in excel format containing table 1. [file 1475-2875-4-32-S1.xls]

## Sheet: Sheet1
Table 1. Malaria vector breeding status of habitats under the influence of seawater inundation in South Andaman
Locality	Habitat	Source of water	Frequency of flooding	Positive for the breeding of		Density*	Salinity (ppm)	pH
				An. sundaicus	An. subpictus
Sippighat	Fallow land	Creek	Daily	-	-	0	20142	6
Sippighat	Marsh/puddles	Creek	Daily	-	+	2	6741	6.4
Sippighat	Marsh/puddles	Creek	Daily	+	+	2	32037	6.4
Wandoor	Paddy field	Sea	Daily	-	+	1	41395	7.2
Wandoor helipad	Mangrove puddles	Sea	Daily	+	+	1	27596	6.4
Wandoor	Fallow land	Sea	Daily	-	+	1	28548	7
Chitiatapu	Mangrove puddles	Sea	Daily	-	-	0	27121	6.8
Chitiatapu	Paddy field	Sea	Daily	+	+	2	27121	6.4
Santhipur	Mangrove puddles	Creek	Daily	-	-	0	39541	6.8
Kanyapuram	Paddy field	Sea	Daily	-	+	1	32354	6.2
Kanyapuram	Canal	Sea	Daily	-	+	1	25693	6
Mitakadi	Canal	Creek	Daily	-	-	0	ND	ND
Chouldari_jn	Paddy field	Sea	Once	-	+	2	32830	6.8
Wandoor	Stagnant pool	Sea	Once	-	-	0	40000	8.7
Wandoor helipad	Well	Sea	Once	-	-	0	8802	6.4
Wandoor helipad	Well	Sea	Once	+	-	1	4996	6
Wandoor helipad	Marsh/swamp	Sea	Once	+	-	2	28865	6.8
Wandoor helipad	Pond	Sea	Once	+	-	2	26962	6.4
Wandoor	Stagnant pool	Sea	Once	-	-	0	28389	6
Santhipur	Stagnant pool	Creek	Once	+	+	1	42241	6.4
Hut Bay	Stream	Sea	Once	+	+	1	3331	6.4
Hut Bay	Swamp pool	Sea	Once	+	+	1	6344	6.5
Hut Bay	Stagnant pool	Sea	Once	-	+	1	3000	8.1
Kadakajung	Swamp pool	Sea	Once	-	-	0	3251	6.4
Kadakajung	Pond	Creek	Once	-	+	1	8247	6
Chouldari	Paddy field	Sea	Periodical	+	-	1	32117	6.2
Chouldari	Coconut groove	Sea	Periodical	+	+	1	28707	6.4
Chouldari	Paddy field	Sea	Periodical	+	-	1	25884	6.8
Chouldari	Paddy field	Sea	Periodical	+	-	1	42505	6.8
Chouldari	Paddy field	Sea	Periodical	-	-	1	31000	8.3
Thanigadi	Paddy field	Sea	Periodical	+	-	2	32000	8.3
Thanigadi	Fallow land	Sea	Periodical	+	+	2	30000	8.1
Kanyapuram	Paddy field	Sea	Periodical	+	+	2	30927	6.6
Kadakajung	Areca nut groove	Creek	Periodical	+	+	2	26328	6
Mitakadi	Paddy field	Creek	Periodical	+	+	3	29817	6.2
Mitakadi	Banana garden	Creek	Periodical	-	-	0	28072	6.1
Tirur	Paddy field	Creek	Periodical	+	+	2	ND	ND
Tirur	Puddles	Creek	Periodical	-	+	3	ND	ND
Humbreygunj	Stream	Nil	NA	-	-	1	793	7
Santhipur	Pond	Nil	NA	-	+	1	ND	ND
Hut Bay	Stream	Nil	NA	-	-	0	318	6.7
Hut Bay	Puddles in stream	Nil	NA	-	+	1	79	6.4
Hut Bay	Swamp pool	Nil	NA	+	-	1	ND	6.3
Hut Bay	Stagnant pool	Nil	NA	-	+	2	ND	8.7
Hut Bay	Stagnant pool	Nil	NA	-	+	1	ND	8.8
Hut Bay	Puddles in stream	Nil	NA	-	-	0	397	6.2
* density 0=nil; 1=1-10 larvae/dip; 2=11-100 larvae/dip; 3=above 100 larvae/dip
NA=not applicable; ND: Not done
